# Supplementary material for: A comparison of the performance of normal middle social class Egyptian infants and toddlers with the reference norms of the Bayley Scales -third edition (Bayley III): A pilot study
Source: PLoS One. 2021 Dec 2;16(12):e0260138. doi: 10.1371/journal.pone.0260138 (PMC8638870; doi:10.1371/journal.pone.0260138)
Supplement: S1 File — (XLSX) [file pone.0260138.s001.xlsx]

## Sheet: 2
Code	Group	sex	cogss	cogcs	cogcategories	cogpercr	Egypcogp	lantss	lantcs	langcategories	lantperc	Egyplanp	mtss	mtcs	motcategories	mtpercr	Egypmotp	cogcat2	Langcat2	Motorcat2
1	A	1	19	145	1	99.9	98	31	132	1	98	98	38	154	1	99.9	100	2	2	2
2	A	1	9	95	1	37	55	18	94	1	34	55	17	91	1	27	40	2	2	2
3	A	2	9	95	1	37	55	21	103	1	58	80	24	112	1	79	81	2	2	2
4	A	2	8	90	1	25	35	23	109	1	73	90	17	91	1	27	40	2	2	2
5	A	2	6	80	2	9	15	13	79	2	8	15	14	82	2	12	22	1	1	1
6	A	1	7	85	1	16	25	17	91	1	27	40	16	88	1	21	35	2	2	2
7	A	1	5	75	2	5	10	6	59	2	0.3	2	13	79	2	8	15	1	1	1
8	A	1	7	85	1	16	25	17	91	1	27	40	14	82	2	12	22	2	2	1
9	A	1	8	90	1	25	35	17	91	1	27	40	14	82	2	12	22	2	2	1
10	A	1	8	90	1	25	35	16	89	1	23	35	21	103	1	58	70	2	2	2
11	A	1	9	95	1	37	55	17	91	1	27	40	21	103	1	58	70	2	2	2
12	A	2	13	115	1	84	91	25	115	1	84	95	23	110	1	75	80	2	2	2
13	A	1	9	95	1	37	55	14	83	2	13	25	#NULL!	#NULL!	#NULL!	#NULL!	#NULL!	2	1	#NULL!
14	A	1	9	95	1	37	55	19	97	1	42	65	20	100	1	50	65	2	2	2
15	A	2	6	80	2	9	15	#NULL!	#NULL!	#NULL!	#NULL!	#NULL!	18	94	1	34	50	1	#NULL!	2
16	A	1	5	75	2	5	10	#NULL!	#NULL!	#NULL!	#NULL!	#NULL!	#NULL!	#NULL!	#NULL!	#NULL!	#NULL!	1	#NULL!	#NULL!
17	A	2	9	95	1	37	55	17	91	1	27	40	#NULL!	#NULL!	#NULL!	#NULL!	#NULL!	2	2	#NULL!
18	A	2	5	75	2	5	10	16	89	1	23	35	20	100	1	50	65	1	2	2
19	A	2	9	95	1	37	55	16	89	1	23	35	23	110	1	75	80	2	2	2
20	A	2	9	95	1	37	55	20	100	1	50	75	23	110	1	75	80	2	2	2
21	A	2	8	90	1	25	35	14	83	2	13	25	17	91	1	27	40	2	1	2
22	A	1	6	80	2	9	15	14	83	2	13	25	15	85	1	16	25	1	1	2
23	A	2	7	85	1	16	25	17	91	1	27	40	20	100	1	50	65	2	2	2
24	A	1	#NULL!	#NULL!	#NULL!	#NULL!	#NULL!	#NULL!	#NULL!	#NULL!	#NULL!	#NULL!	#NULL!	#NULL!	#NULL!	#NULL!	#NULL!	#NULL!	#NULL!	#NULL!
25	A	2	#NULL!	#NULL!	#NULL!	#NULL!	#NULL!	#NULL!	#NULL!	#NULL!	#NULL!	#NULL!	#NULL!	#NULL!	#NULL!	#NULL!	#NULL!	#NULL!	#NULL!	#NULL!
26	A	2	#NULL!	#NULL!	#NULL!	#NULL!	#NULL!	#NULL!	#NULL!	#NULL!	#NULL!	#NULL!	#NULL!	#NULL!	#NULL!	#NULL!	#NULL!	#NULL!	#NULL!	#NULL!
27	A	2	#NULL!	#NULL!	#NULL!	#NULL!	#NULL!	#NULL!	#NULL!	#NULL!	#NULL!	#NULL!	#NULL!	#NULL!	#NULL!	#NULL!	#NULL!	#NULL!	#NULL!	#NULL!
28	A	1	#NULL!	#NULL!	#NULL!	#NULL!	#NULL!	#NULL!	#NULL!	#NULL!	#NULL!	#NULL!	#NULL!	#NULL!	#NULL!	#NULL!	#NULL!	#NULL!	#NULL!	#NULL!
29	A	1	#NULL!	#NULL!	#NULL!	#NULL!	#NULL!	#NULL!	#NULL!	#NULL!	#NULL!	#NULL!	#NULL!	#NULL!	#NULL!	#NULL!	#NULL!	#NULL!	#NULL!	#NULL!
30	A	1	#NULL!	#NULL!	#NULL!	#NULL!	#NULL!	#NULL!	#NULL!	#NULL!	#NULL!	#NULL!	#NULL!	#NULL!	#NULL!	#NULL!	#NULL!	#NULL!	#NULL!	#NULL!
31	A	2	#NULL!	#NULL!	#NULL!	#NULL!	#NULL!	#NULL!	#NULL!	#NULL!	#NULL!	#NULL!	#NULL!	#NULL!	#NULL!	#NULL!	#NULL!	#NULL!	#NULL!	#NULL!
32	A	1	8	90	1	25	35	16	89	1	23	35	13	79	2	8	15	2	2	1
33	A	2	#NULL!	#NULL!	#NULL!	#NULL!	#NULL!	#NULL!	#NULL!	#NULL!	#NULL!	#NULL!	#NULL!	#NULL!	#NULL!	#NULL!	#NULL!	#NULL!	#NULL!	#NULL!
34	A	1	#NULL!	#NULL!	#NULL!	#NULL!	#NULL!	#NULL!	#NULL!	#NULL!	#NULL!	#NULL!	#NULL!	#NULL!	#NULL!	#NULL!	#NULL!	#NULL!	#NULL!	#NULL!
36	A	1	#NULL!	#NULL!	#NULL!	#NULL!	#NULL!	#NULL!	#NULL!	#NULL!	#NULL!	#NULL!	#NULL!	#NULL!	#NULL!	#NULL!	#NULL!	#NULL!	#NULL!	#NULL!
37	A	1	#NULL!	#NULL!	#NULL!	#NULL!	#NULL!	#NULL!	#NULL!	#NULL!	#NULL!	#NULL!	#NULL!	#NULL!	#NULL!	#NULL!	#NULL!	#NULL!	#NULL!	#NULL!
38	A	1	9	95	1	37	55	15	86	1	18	30	11	73	2	4	10	2	2	1
39	A	1	#NULL!	#NULL!	#NULL!	#NULL!	#NULL!	#NULL!	#NULL!	#NULL!	#NULL!	#NULL!	#NULL!	#NULL!	#NULL!	#NULL!	#NULL!	#NULL!	#NULL!	#NULL!
40	A	1	4	70	2	2	5	#NULL!	#NULL!	#NULL!	#NULL!	#NULL!	#NULL!	#NULL!	#NULL!	#NULL!	#NULL!	1	#NULL!	#NULL!
41	A	2	#NULL!	#NULL!	#NULL!	#NULL!	#NULL!	#NULL!	#NULL!	#NULL!	#NULL!	#NULL!	#NULL!	#NULL!	#NULL!	#NULL!	#NULL!	#NULL!	#NULL!	#NULL!
42	A	2	#NULL!	#NULL!	#NULL!	#NULL!	#NULL!	#NULL!	#NULL!	#NULL!	#NULL!	#NULL!	#NULL!	#NULL!	#NULL!	#NULL!	#NULL!	#NULL!	#NULL!	#NULL!
43	A	2	6	80	2	9	15	22	106	1	66	85	#NULL!	#NULL!	#NULL!	#NULL!	#NULL!	1	2	#NULL!
46	A	2	7	85	1	16	25	19	97	1	42	65	18	94	1	34	50	2	2	2
47	A	2	10	100	1	50	70	20	100	1	50	75	17	97	1	27	40	2	2	2
48	B	1	8	90	1	25	35	22	106	1	66	85	13	79	2	8	15	2	2	1
49	B	1	9	95	1	37	55	23	109	1	73	90	19	97	1	42	60	2	2	2
50	B	2	5	75	2	5	10	18	94	1	34	55	26	118	1	88	87	1	2	2
51	B	1	7	85	1	16	25	17	91	1	27	45	16	88	1	21	35	2	2	2
52	B	1	5	75	2	5	10	15	86	1	18	30	18	94	1	34	50	1	2	2
53	B	1	8	90	1	25	35	22	106	1	66	85	16	88	1	21	35	2	2	2
54	B	2	7	85	1	16	25	17	91	1	27	45	27	121	1	92	90	2	2	2
55	B	1	8	90	1	25	35	11	74	2	4	10	15	85	1	16	25	2	1	2
56	B	1	8	90	1	25	35	17	91	1	27	45	31	133	1	99	97	2	2	2
57	B	2	8	90	1	25	35	18	94	1	34	55	#NULL!	#NULL!	#NULL!	#NULL!	#NULL!	2	2	#NULL!
58	B	2	4	70	2	2	5	17	91	1	27	45	26	118	1	88	87	1	2	2
59	B	1	8	90	1	25	35	19	97	1	42	65	20	100	1	50	65	2	2	2
60	B	2	10	100	1	50	70	18	94	1	34	55	18	94	1	34	50	2	2	2
61	B	2	7	85	1	16	25	18	94	1	34	55	15	85	1	16	25	2	2	2
62	B	1	8	90	1	25	35	14	83	2	13	25	19	97	1	42	60	2	1	2
63	B	2	7	85	1	16	25	19	97	1	42	65	23	110	1	75	80	2	2	2
64	B	2	10	100	1	50	70	15	86	1	18	30	16	88	1	21	35	2	2	2
65	B	2	19	145	1	99.9	98	22	106	1	66	85	30	130	1	98	95	2	2	2
66	B	2	11	105	1	63	85	18	94	1	34	55	16	88	1	21	35	2	2	2
67	B	1	9	95	1	37	55	15	86	1	18	30	17	91	1	27	40	2	2	2
68	B	1	8	90	1	25	35	21	103	1	58	80	11	73	2	4	10	2	2	1
69	B	1	10	100	1	50	70	17	91	1	27	45	17	91	1	27	40	2	2	2
70	B	1	10	100	1	50	70	16	89	1	23	35	15	85	1	16	25	2	2	2
71	A	1	9	95	1	37	55	17	91	1	27	45	16	88	1	21	35	2	2	2
72	A	2	4	70	2	2	5	15	86	1	18	30	9	67	2	1	5	1	2	1
73	A	1	6	80	2	9	15	14	83	2	13	25	11	73	2	4	10	1	1	1
74	A	1	7	85	1	16	25	4	53	2	0.1	1	13	79	2	8	15	2	1	1
75	A	1	7	85	1	16	25	12	77	2	6	11	16	88	1	21	35	2	1	2
76	A	2	7	85	1	16	25	12	77	2	6	11	14	82	2	12	22	2	1	1
77	A	1	7	85	1	16	25	17	91	1	27	45	12	76	2	5	12	2	2	1
78	A	1	10	100	1	50	70	16	89	1	23	35	20	100	1	50	65	2	2	2
79	A	2	6	80	2	9	15	18	86	1	18	55	14	82	2	12	22	1	2	1
80	A	1	10	100	1	50	70	23	109	1	76	90	18	94	1	34	50	2	2	2
81	C	2	7	85	1	16	25	19	97	1	42	65	19	97	1	42	60	2	2	2
82	C	2	#NULL!	#NULL!	#NULL!	#NULL!	#NULL!	#NULL!	#NULL!	#NULL!	#NULL!	#NULL!	#NULL!	#NULL!	#NULL!	#NULL!	#NULL!	#NULL!	#NULL!	#NULL!
83	C	2	8	90	1	25	35	15	86	1	18	30	23	110	1	75	80	2	2	2
84	C	1	10	100	1	50	70	19	97	1	42	65	13	79	2	8	15	2	2	1
85	C	1	10	100	1	50	70	18	94	1	34	55	30	130	1	98	95	2	2	2
86	C	2	10	100	1	50	70	17	91	1	27	45	10	70	2	2	6	2	2	1
87	C	2	5	75	2	5	10	11	74	2	4	10	13	79	2	8	15	1	1	1
88	C	2	9	95	1	37	55	18	94	1	34	55	17	91	1	27	40	2	2	2
89	C	2	#NULL!	#NULL!	#NULL!	#NULL!	#NULL!	#NULL!	#NULL!	#NULL!	#NULL!	#NULL!	#NULL!	#NULL!	#NULL!	#NULL!	#NULL!	#NULL!	#NULL!	#NULL!
90	C	1	9	95	1	37	55	17	91	1	27	45	26	118	1	88	87	2	2	2
91	C	1	11	105	1	63	85	17	91	1	27	45	25	115	1	84	85	2	2	2
92	C	2	11	105	1	63	85	16	89	1	23	35	18	94	1	34	50	2	2	2
93	C	2	7	85	1	16	25	19	97	1	42	65	15	85	1	16	25	2	2	2
94	C	1	8	90	1	25	35	13	79	2	8	15	14	82	2	12	22	2	1	1
95	C	1	#NULL!	#NULL!	#NULL!	#NULL!	#NULL!	#NULL!	#NULL!	#NULL!	#NULL!	#NULL!	#NULL!	#NULL!	#NULL!	#NULL!	#NULL!	#NULL!	#NULL!	#NULL!
96	C	2	14	120	1	91	92	25	115	1	84	95	20	100	1	50	65	2	2	2
97	C	2	9	95	1	37	55	18	94	1	34	55	17	91	1	27	40	2	2	2
98	C	1	8	90	1	25	35	18	94	1	34	55	20	100	1	50	65	2	2	2
99	C	1	3	65	2	1	4	7	62	2	1	3	6	58	2	0.3	2.5	1	1	1
100	C	1	#NULL!	#NULL!	#NULL!	#NULL!	#NULL!	#NULL!	#NULL!	#NULL!	#NULL!	#NULL!	#NULL!	#NULL!	#NULL!	#NULL!	#NULL!	#NULL!	#NULL!	#NULL!
101	C	2	11	105	1	63	85	22	106	1	66	85	22	107	1	68	75	2	2	2
102	C	2	10	100	1	50	70	19	97	1	42	65	34	142	1	99.7	98.5	2	2	2
103	C	1	8	90	1	25	35	17	91	1	17	45	15	85	1	16	25	2	2	2
104	C	2	10	100	1	50	70	19	97	1	42	65	17	91	1	27	40	2	2	2
105	C	1	10	100	1	50	70	18	94	1	34	55	25	115	1	84	85	2	2	2
106	C	1	12	110	1	75	90	17	91	1	27	45	23	110	1	75	80	2	2	2
107	C	2	16	130	1	98	96	29	127	1	96	97	30	130	1	98	95	2	2	2
108	C	2	9	95	1	37	55	12	77	2	6	12	12	76	2	5	12	2	1	1
109	C	1	14	120	1	91	92	17	91	1	27	45	28	124	1	95	92	2	2	2
110	C	1	8	90	1	25	35	15	86	1	18	30	21	103	1	58	70	2	2	2
111	C	1	10	100	1	50	70	20	100	1	50	75	22	107	1	68	75	2	2	2
112	C	2	11	105	1	63	85	24	112	1	79	92	20	100	1	50	65	2	2	2
113	C	2	9	95	1	37	55	22	106	1	66	85	25	115	1	84	85	2	2	2
114	A	1	#NULL!	#NULL!	#NULL!	#NULL!	#NULL!	33	138	1	99	100	25	115	1	84	85	#NULL!	2	2
115	A	1	8	90	1	25	35	18	94	1	34	55	18	94	1	34	50	2	2	2
116	A	1	7	85	1	16	25	#NULL!	#NULL!	#NULL!	#NULL!	#NULL!	11	73	2	4	10	2	#NULL!	1
117	A	2	7	85	1	16	25	21	103	1	58	80	16	88	1	21	35	2	2	2
118	A	2	11	105	1	63	85	18	94	1	34	55	15	85	1	16	25	2	2	2
119	A	2	9	95	1	37	55	20	100	1	50	75	18	94	1	34	50	2	2	2
120	A	1	12	110	1	75	90	23	109	1	76	90	20	100	1	50	65	2	2	2
121	A	2	6	80	2	9	15	14	83	2	13	25	12	76	2	5	12	1	1	1
122	A	2	7	85	1	16	25	#NULL!	#NULL!	#NULL!	#NULL!	#NULL!	10	70	2	2	6	2	#NULL!	1
123	A	2	6	80	2	9	15	14	83	2	13	25	13	79	2	8	15	1	1	1
124	A	2	7	85	1	16	25	17	91	1	27	40	15	85	1	16	25	2	2	2
125	A	1	11	105	1	63	85	#NULL!	#NULL!	#NULL!	#NULL!	#NULL!	8	64	2	1	3	2	#NULL!	1
126	A	2	9	95	1	37	55	11	74	2	4	10	16	88	1	21	35	2	1	2
127	A	2	#NULL!	#NULL!	#NULL!	#NULL!	#NULL!	#NULL!	#NULL!	#NULL!	#NULL!	#NULL!	#NULL!	#NULL!	#NULL!	#NULL!	#NULL!	#NULL!	#NULL!	#NULL!
128	A	2	10	100	1	50	70	15	86	1	18	30	17	91	1	27	40	2	2	2
129	A	2	7	85	1	16	25	19	97	1	42	65	28	124	1	95	92	2	2	2
130	A	1	10	100	1	50	70	15	86	1	18	30	16	88	1	21	35	2	2	2
131	E	2	4	70	2	2	5	12	77	2	6	12	10	70	2	2	6	1	1	1
132	E	1	6	80	2	9	15	12	77	2	6	12	13	85	1	16	15	1	1	2
133	D	1	12	110	1	75	90	22	106	1	66	85	19	97	1	42	60	2	2	2
134	D	1	8	90	1	25	35	14	83	2	13	25	22	107	1	68	75	2	1	2
135	D	1	7	85	1	16	25	22	106	1	66	85	19	97	1	42	60	2	2	2
136	D	1	8	90	1	25	35	#NULL!	#NULL!	#NULL!	#NULL!	#NULL!	22	107	1	68	75	2	#NULL!	2
137	D	1	8	90	1	25	35	13	79	2	8	15	20	100	1	50	65	2	1	2
138	D	2	0	0	#NULL!	0	0	26	118	1	88	96	23	110	1	75	80	#NULL!	2	2
139	A	2	6	80	2	9	15	24	112	1	79	91	30	130	1	98	95	1	2	2
140	F	1	10	100	1	50	70	25	115	1	84	95	18	94	1	34	50	2	2	2
141	F	2	9	95	1	37	55	16	89	1	23	35	17	91	1	27	40	2	2	2
142	F	2	12	110	1	75	90	23	109	1	73	90	22	107	1	68	75	2	2	2
143	F	1	9	95	1	37	55	23	109	1	73	90	24	112	1	79	82	2	2	2
144	F	1	19	145	1	99.9	98	19	97	1	42	65	28	124	1	95	92	2	2	2
145	F	2	16	130	1	98	95.5	17	91	1	27	40	30	130	1	98	95	2	2	2
148	F	2	19	145	1	99.9	98	19	97	1	42	65	28	124	1	95	92	2	2	2
149	F	1	#NULL!	#NULL!	#NULL!	#NULL!	#NULL!	#NULL!	#NULL!	#NULL!	#NULL!	#NULL!	#NULL!	#NULL!	#NULL!	#NULL!	#NULL!	#NULL!	#NULL!	#NULL!
153	A	1	12	110	1	75	90	24	112	1	79	91	16	88	1	21	35	2	2	2
154	A	1	7	85	1	16	25	16	82	2	23	35	13	79	2	8	15	2	1	1
155	A	1	2	60	2	0.4	2.9	13	79	2	8	15	12	76	2	5	12	1	1	1
156	A	2	9	95	1	37	55	16	89	1	23	35	18	94	1	34	50	2	2	2
157	A	2	8	90	1	25	35	23	109	1	73	90	21	103	1	58	70	2	2	2
158	A	2	10	100	1	50	70	22	106	1	66	85	31	133	1	99	97	2	2	2
159	A	1	8	90	1	25	35	18	94	1	34	55	23	110	1	75	80	2	2	2
160	A	1	#NULL!	#NULL!	#NULL!	#NULL!	#NULL!	#NULL!	#NULL!	#NULL!	#NULL!	#NULL!	#NULL!	#NULL!	#NULL!	#NULL!	#NULL!	#NULL!	#NULL!	#NULL!
161	A	2	12	110	1	75	90	17	91	1	27	40	21	103	1	58	70	2	2	2
162	A	1	12	110	1	75	90	21	103	1	58	80	31	133	1	99	97	2	2	2
163	A	2	18	140	1	99	96.8	26	118	1	88	95.3	29	127	1	97	94	2	2	2
164	A	1	8	90	1	25	35	17	91	1	27	40	17	91	1	27	40	2	2	2
165	A	1	7	85	1	16	25	12	77	2	6	12	15	85	1	16	25	2	1	2
166	A	1	9	95	1	37	55	18	94	1	34	55	19	97	1	42	60	2	2	2
167	A	2	8	90	1	25	35	19	97	1	42	65	19	97	1	42	60	2	2	2
168	A	1	6	80	2	9	15	13	79	2	8	15	29	127	1	97	94	1	1	2
169	A	1	8	90	1	25	35	15	86	1	18	30	27	121	1	68	75	2	2	2
170	A	2	11	105	1	63	85	18	94	1	34	55	21	103	1	58	70	2	2	2
171	A	2	9	95	1	37	55	13	79	2	8	15	18	94	1	34	50	2	1	2
172	A	1	10	100	1	50	70	22	106	1	66	85	17	91	1	27	40	2	2	2
173	A	2	9	95	1	37	55	19	97	1	42	65	19	97	1	42	60	2	2	2
174	A	2	8	90	1	25	35	18	94	1	34	55	22	107	1	68	75	2	2	2
175	A	2	8	90	1	25	35	17	91	1	27	40	17	91	1	27	40	2	2	2
175	A	2	#NULL!	#NULL!	#NULL!	#NULL!	#NULL!	#NULL!	#NULL!	#NULL!	#NULL!	#NULL!	#NULL!	#NULL!	#NULL!	#NULL!	#NULL!	#NULL!	#NULL!	#NULL!
176	A	2	11	105	1	63	85	19	97	1	42	65	8	64	2	1	3	2	2	1
177	A	2	13	115	1	84	92	13	79	2	8	15	16	88	1	21	35	2	1	2
178	A	2	1	55	2	0.2	1	4	53	2	0.1	1	9	67	2	1	5	1	1	1
179	A	1	3	65	2	1	4	13	79	2	8	15	14	82	2	12	22	1	1	1
180	A	2	13	115	1	84	92	18	94	1	34	55	26	118	1	88	87	2	2	2
181	A	1	7	85	1	16	25	13	79	2	8	15	16	88	1	21	35	2	1	2
182	A	2	7	85	1	16	25	17	91	1	27	40	12	76	2	5	12	2	2	1
183	A	1	10	100	1	50	70	10	71	2	3	6	12	76	2	5	12	2	1	1
184	A	1	7	85	1	16	25	11	74	2	4	10	9	67	2	1	6	2	1	1
185	A	2	19	145	1	99.9	98	30	129	1	97	98	28	124	1	95	92	2	2	2
186	A	2	6	80	2	9	15	10	71	2	3	6	15	85	1	16	25	1	1	2
188	A	1	5	75	2	5	10	7	75	2	1	3	8	64	2	1	3	1	1	1
189	A	2	#NULL!	#NULL!	#NULL!	#NULL!	#NULL!	#NULL!	#NULL!	#NULL!	#NULL!	#NULL!	#NULL!	#NULL!	#NULL!	#NULL!	#NULL!	#NULL!	#NULL!	#NULL!
190	A	2	15	125	1	95	95	18	94	1	34	55	25	115	1	84	85	2	2	2
191	A	1	12	110	1	75	90	19	97	1	42	65	25	115	1	84	85	2	2	2
192	A	1	6	80	2	9	15	7	62	2	1	3	16	88	1	21	35	1	1	2
193	A	2	9	95	1	37	55	18	94	1	34	55	20	100	1	50	65	2	2	2
194	A	2	9	95	1	37	55	18	94	1	34	55	20	100	1	50	65	2	2	2
195	A	1	4	70	2	2	3	13	79	2	8	15	13	79	2	8	15	1	1	1
196	A	1	5	75	2	5	10	16	89	1	23	35	13	79	2	8	15	1	2	1
197	A	1	5	75	2	5	10	17	91	1	27	40	14	82	2	12	22	1	2	1
198	A	2	8	90	1	25	35	14	83	2	13	25	11	73	2	4	10	2	1	1
199	A	1	6	80	2	9	15	15	86	1	18	30	16	88	1	21	35	1	2	2
200	A	1	#NULL!	#NULL!	#NULL!	#NULL!	#NULL!	#NULL!	#NULL!	#NULL!	#NULL!	#NULL!	#NULL!	#NULL!	#NULL!	#NULL!	#NULL!	#NULL!	#NULL!	#NULL!
201	A	1	9	95	1	37	55	18	94	1	34	55	17	91	1	27	40	2	2	2
202	A	1	12	110	1	75	90	14	109	1	73	25	23	110	1	75	80	2	2	2
203	A	1	1	55	2	0.1	1	13	79	2	8	15	13	79	2	8	15	1	1	1
204	A	1	3	65	2	1	1.99	9	68	2	2	5	16	88	1	21	35	1	1	2
205	A	2	6	80	2	9	15	16	89	1	23	35	16	88	1	21	35	1	2	2
206	A	2	4	70	2	2	3	12	77	2	6	12	17	91	1	27	40	1	1	2
207	A	2	6	80	2	9	15	11	74	2	4	10	9	67	2	1	6	1	1	1
208	A	2	8	90	1	25	35	14	83	2	13	25	9	67	2	1	6	2	1	1
209	A	2	11	105	1	63	85	22	106	1	66	85	26	118	1	88	87	2	2	2
210	A	1	8	90	1	25	35	22	106	1	66	85	21	103	1	58	70	2	2	2
211	A	1	13	115	1	84	92	7	62	2	1	3	17	91	1	27	40	2	1	2
212	A	2	19	145	1	99.9	98	14	83	2	13	25	20	100	1	50	65	2	1	2
213	A	2	8	90	1	25	35	22	106	1	66	85	18	94	1	34	50	2	2	2
214	A	2	11	105	1	63	85	19	97	1	42	65	29	127	1	96	94	2	2	2
215	A	1	6	80	2	9	15	14	83	2	13	25	10	70	2	2	6	1	1	1
216	A	1	1	55	2	0.1	1	12	77	2	6	12	2	46	2	#NULL!	1	1	1	1
217	A	2	19	145	1	99.9	98	33	138	1	99	100	36	148	1	99.9	99	2	2	2
218	A	1	9	95	1	37	55	17	91	1	27	40	14	82	2	12	22	2	2	1
219	A	1	7	85	1	16	25	17	91	1	27	40	17	91	1	27	40	2	2	2
220	A	1	7	85	1	16	25	11	74	2	4	10	15	85	1	16	25	2	1	2
221	A	1	14	120	1	91	92	19	97	1	42	65	29	127	1	96	94	2	2	2
222	A	1	8	90	1	25	35	18	94	1	34	55	19	97	1	42	60	2	2	2
223	A	1	6	80	2	9	15	9	68	2	2	5	16	88	1	21	35	1	1	2
224	A	1	7	85	1	6	25	10	71	2	3	6	17	91	1	27	40	2	1	2
225	A	2	13	115	1	84	92	29	127	1	96	97	38	154	1	100	100	2	2	2
227	A	1	4	70	2	2	3	4	53	2	0.1	1	9	67	2	1	5	1	1	1
228	A	1	15	125	1	95	95	32	135	1	99	99	38	154	1	100	100	2	2	2
229	A	1	8	85	1	16	35	17	91	1	27	40	24	110	1	75	82	2	2	2
230	A	1	14	120	1	91	92	21	106	1	66	80	24	110	1	75	82	2	2	2
231	A	1	4	75	2	6	3	10	71	2	3	6	9	67	2	1	5	1	1	1
232	A	1	1	24	2	1	1	6	50	2	0.1	2	5	60	2	0.1	2.5	1	1	1
233	A	2	8	90	1	25	35	22	106	1	66	85	18	94	1	34	50	2	2	2
234	A	1	14	120	1	91	92	19	97	1	42	65	26	126	1	96	87	2	2	2
235	A	1	8	80	2	9	35	17	91	1	27	40	14	82	2	12	22	1	2	1
236	A	1	8	90	1	25	35	18	91	1	27	55	15	94	1	34	25	2	2	2
237	A	1	9	37	2	37	55	18	94	1	34	55	17	91	1	27	40	1	2	2
238	A	1	8	94	1	36	35	8	50	2	1	4	1	80	2	#NULL!	#NULL!	2	1	1
239	A	2	8	90	1	25	35	10	7	2	3	7	12	70	2	0.1	12	2	1	1
240	A	1	14	120	1	91	92	29	106	1	66	97	24	110	1	75	82	2	2	2
241	A	2	#NULL!	#NULL!	#NULL!	#NULL!	#NULL!	#NULL!	#NULL!	#NULL!	#NULL!	#NULL!	#NULL!	#NULL!	#NULL!	#NULL!	#NULL!	#NULL!	#NULL!	#NULL!
242	A	1	#NULL!	#NULL!	#NULL!	#NULL!	#NULL!	#NULL!	#NULL!	#NULL!	#NULL!	#NULL!	#NULL!	#NULL!	#NULL!	#NULL!	#NULL!	#NULL!	#NULL!	#NULL!
243	A	1	#NULL!	#NULL!	#NULL!	#NULL!	#NULL!	#NULL!	#NULL!	#NULL!	#NULL!	#NULL!	#NULL!	#NULL!	#NULL!	#NULL!	#NULL!	#NULL!	#NULL!	#NULL!
244	A	2	#NULL!	#NULL!	#NULL!	#NULL!	#NULL!	#NULL!	#NULL!	#NULL!	#NULL!	#NULL!	#NULL!	#NULL!	#NULL!	#NULL!	#NULL!	#NULL!	#NULL!	#NULL!
245	A	1	#NULL!	#NULL!	#NULL!	#NULL!	#NULL!	#NULL!	#NULL!	#NULL!	#NULL!	#NULL!	#NULL!	#NULL!	#NULL!	#NULL!	#NULL!	#NULL!	#NULL!	#NULL!
246	A	1	#NULL!	#NULL!	#NULL!	#NULL!	#NULL!	#NULL!	#NULL!	#NULL!	#NULL!	#NULL!	#NULL!	#NULL!	#NULL!	#NULL!	#NULL!	#NULL!	#NULL!	#NULL!
247	A	2	#NULL!	#NULL!	#NULL!	#NULL!	#NULL!	#NULL!	#NULL!	#NULL!	#NULL!	#NULL!	#NULL!	#NULL!	#NULL!	#NULL!	#NULL!	#NULL!	#NULL!	#NULL!
248	A	1	#NULL!	#NULL!	#NULL!	#NULL!	#NULL!	#NULL!	#NULL!	#NULL!	#NULL!	#NULL!	#NULL!	#NULL!	#NULL!	#NULL!	#NULL!	#NULL!	#NULL!	#NULL!
249	A	1	#NULL!	#NULL!	#NULL!	#NULL!	#NULL!	#NULL!	#NULL!	#NULL!	#NULL!	#NULL!	#NULL!	#NULL!	#NULL!	#NULL!	#NULL!	#NULL!	#NULL!	#NULL!
251	A	1	#NULL!	#NULL!	#NULL!	#NULL!	#NULL!	#NULL!	#NULL!	#NULL!	#NULL!	#NULL!	#NULL!	#NULL!	#NULL!	#NULL!	#NULL!	#NULL!	#NULL!	#NULL!
252	A	1	#NULL!	#NULL!	#NULL!	#NULL!	#NULL!	#NULL!	#NULL!	#NULL!	#NULL!	#NULL!	#NULL!	#NULL!	#NULL!	#NULL!	#NULL!	#NULL!	#NULL!	#NULL!
253	A	2	#NULL!	#NULL!	#NULL!	#NULL!	#NULL!	#NULL!	#NULL!	#NULL!	#NULL!	#NULL!	#NULL!	#NULL!	#NULL!	#NULL!	#NULL!	#NULL!	#NULL!	#NULL!
254	M	2	11	105	1	63	85	18	94	#NULL!	34	55	23	110	1	75	80	2	#NULL!	2
255	M	1	10	100	1	50	70	21	103	#NULL!	58	80	20	100	1	50	65	2	#NULL!	2
256	M	2	8	90	1	25	35	21	103	#NULL!	58	80	15	85	1	16	25	2	#NULL!	2
257	M	1	10	100	1	50	70	17	91	#NULL!	27	40	22	107	1	68	75	2	#NULL!	2
258	M	1	6	80	2	9	15	16	89	#NULL!	23	35	16	88	1	21	35	1	#NULL!	2
259	M	1	10	100	1	50	70	22	106	#NULL!	66	85	22	107	1	68	75	2	#NULL!	2
260	M	2	10	100	1	50	70	21	103	#NULL!	58	80	24	112	1	79	82	2	#NULL!	2
261	M	1	10	100	1	50	70	13	79	#NULL!	8	15	19	97	1	42	60	2	#NULL!	2
262	M	1	11	105	1	63	85	22	106	#NULL!	66	85	18	94	1	34	50	2	#NULL!	2
263	M	1	8	90	1	25	35	20	100	#NULL!	50	75	18	94	1	35	50	2	#NULL!	2
264	M	2	7	85	1	16	25	20	100	#NULL!	50	75	19	97	1	42	60	2	#NULL!	2
265	M	1	10	100	1	50	70	21	103	#NULL!	58	80	21	103	1	58	70	2	#NULL!	2
266	M	1	11	105	1	63	85	16	89	#NULL!	23	35	21	103	1	58	70	2	#NULL!	2
267	M	1	6	80	1	9	15	14	83	#NULL!	13	25	8	64	2	1	3	2	#NULL!	1
268	M	2	10	100	1	50	70	22	106	#NULL!	66	85	17	91	1	27	40	2	#NULL!	2
269	M	2	5	75	2	5	10	14	83	#NULL!	13	25	20	100	1	50	65	1	#NULL!	2
270	M	1	10	100	1	50	70	19	97	#NULL!	42	65	26	118	1	88	87	2	#NULL!	2
271	M	2	4	70	2	2	5	13	79	#NULL!	8	15	13	79	2	8	15	1	#NULL!	1
272	M	1	10	100	1	50	70	22	106	#NULL!	66	85	19	97	1	42	60	2	#NULL!	2
273	M	1	8	90	1	25	35	23	109	#NULL!	73	90	17	91	1	27	40	2	#NULL!	2
274	M	1	8	90	1	25	35	17	91	#NULL!	27	40	16	88	1	21	35	2	#NULL!	2
275	M	1	10	100	1	50	70	19	97	#NULL!	42	65	18	94	1	34	50	2	#NULL!	2
276	M	1	9	95	1	37	55	19	97	#NULL!	42	65	24	112	1	79	82	2	#NULL!	2
277	M	1	9	95	1	37	55	19	97	#NULL!	42	65	16	88	1	21	35	2	#NULL!	2
278	M	1	5	75	2	5	10	12	77	#NULL!	6	12	18	94	1	34	50	1	#NULL!	2
279	M	1	9	95	1	37	55	21	103	#NULL!	58	80	17	91	1	27	40	2	#NULL!	2
280	A	2	1	55	2	#NULL!	1	13	79	2	8	15	2	44	2	#NULL!	1	1	1	1
